# Supplementary material for: Subterranean Microbiome Affiliations of Plantain (Musa spp.) Under Diverse Agroecologies of Western and Central Africa
Source: Microb Ecol. 2021 Sep 29;84(2):580–93. doi: 10.1007/s00248-021-01873-x (PMC9436888; doi:10.1007/s00248-021-01873-x)
Supplement: Supplementary file 1 — Supplementary file1 (XLSX 36 KB) [file 248_2021_1873_MOESM1_ESM.xlsx]

## Sheet: Sheet1
Data coordinates of each sampling point
FID	Shape	SN	Country	AEZ	Region	Province	Locality	Samptype	Sampcode	Altitude	YLatitude	XLongitude	Latitude	Longitude
0	Point	1	Cameroon	High Rainfall	Littoral		Edea	Root	CamEd001R	45	03°44.055	010°06.969	3.73425	10.1161
1	Point	2	Cameroon	High Rainfall	Littoral		Edea	Root	CamEd002R	45	03°44.055	010°06.969	3.73425	10.1161
2	Point	3	Cameroon	High Rainfall	Littoral		Edea	Root	CamEd003R	72	03°44.985	010°07.256	3.74975	10.1209
3	Point	4	Cameroon	High Rainfall	Littoral		Edea	Root	CamEd004R	72	03°44.985	010°07.256	3.74975	10.1209
4	Point	5	Cameroon	High Rainfall	Littoral		Njombe	Root	CamNj005R	231	04°35.074	009°36.611	4.58457	9.61018
5	Point	6	Cameroon	High Rainfall	Littoral		Njombe	Root	CamNj006R	89	04°38.845	009°38.493	4.64742	9.64155
6	Point	7	Cameroon	High Rainfall	Littoral		Njombe	Root	CamNj007R	108	04°35.469	009°39.163	4.59115	9.65272
7	Point	8	Cameroon	High Rainfall	Littoral		Loum	Root	CamLo008R	277	04°42.546	009°43.156	4.7091	9.71927
8	Point	9	Cameroon	High Rainfall	Littoral		Loum	Root	CamLo009R	275	04°42.930	009°43.417	4.7155	9.72362
9	Point	10	Cameroon	High Rainfall	Littoral		Loum	Root	CamLo0010R	271	04°43.521	009°43.568	4.72535	9.72613
10	Point	11	Cameroon	High Rainfall	Littoral		Mbouroukou	Root	CamMbo0011R	1330	04°43.522	009°43.566	4.72537	9.7261
11	Point	12	Cameroon	High Rainfall	Littoral		Mbouroukou	Root	CamMbo0012R	1115	05°04.685	009°54.125	5.07808	9.90208
12	Point	13	Cameroon	Savannah	West		Bafang	Root	CamBa0013R	1095	05°08.957	010°08.108	5.14928	10.1351
13	Point	14	Cameroon	Savannah	West		Bafang/Banja	Root	CamBa0014R	1263	05°16.245	010°13.898	5.27075	10.2316
14	Point	15	Cameroon	Savannah	West		Bandjoun	Root	CamBan0015R	1527	05°23.837	010°25.616	5.39728	10.4269
15	Point	16	Cameroon	Savannah	West		Bandjoun	Root	CamBan0016R	1557	05°23.836	010°25.615	5.39727	10.4269
16	Point	17	Cameroon	Savannah	West		Bamoumgoum	Root	CamBam0017R	1333	05°31.093	010°20.200	5.51822	10.3367
17	Point	18	Cameroon	Savannah	West		Bamoumgoum	Root	CamBam0018R	1290	05°31.386	010°20.518	5.5231	10.342
18	Point	19	Cameroon	Savannah	West		Foumbot	Root	CamFo0019R	1096	05°31.657	010°36.908	5.52762	10.6151
19	Point	20	Cameroon	Savannah	West		Foumbot	Root	CamFo0020R	1078	05°31.166	010°37.244	5.51943	10.6207
20	Point	21	Cameroon	Savannah	Adamawa		Mbankim	Root	CamMBam0021R	721	05°31.656	010°36.909	5.5276	10.6151
21	Point	22	Cameroon	Savannah	Adamawa		Mbankim	Root	CamMBam0022R	743	06°02.336	011°23.294	6.03893	11.3882
22	Point	23	Cameroon	Savannah	Adamawa		Banyo	Root	CamByo0023R	1084	06°45.192	011°48.839	6.7532	11.814
23	Point	24	Cameroon	Savannah	Adamawa		Banyo	Root	CamByo0024R	1096	06°45.132	011°48.337	6.7522	11.8056
24	Point	25	Cameroon	Savannah	Adamawa		Tibati	Root	CamTi0025R	887	06°28.038	012°37.062	6.4673	12.6177
25	Point	26	Cameroon	Savannah	Adamawa		Tibati	Root	CamTi0026R	873	06°29.217	012°35.764	6.48695	12.5961
26	Point	27	Cameroon	Savannah	Adamawa		Tibati	Root	CamTi0027R	936	06°27.536	013°16.837	6.45893	13.2806
27	Point	28	Cameroon	High Rainfall	East		Longtinbi	Root	CamLo0028R	669	04°26.530	013°36.955	4.44217	13.6159
28	Point	29	Cameroon	High Rainfall	Center		Ekombitie	Root	CamEk0029R	674	03°27.662	011°31.342	3.46103	11.5224
29	Point	30	Cameroon	High Rainfall	Center		Ntui	Root	CamNt0030R	411	04°26.229	011°34.890	4.43715	11.5815
30	Point	31	Cameroon	High Rainfall	Littoral		Edea	Soil	CamEd001S	45	03°44.055	010°06.969	3.73425	10.1161
31	Point	32	Cameroon	High Rainfall	Littoral		Edea	Soil	CamEd002S	45	03°44.055	010°06.969	3.73425	10.1161
32	Point	33	Cameroon	High Rainfall	Littoral		Edea	Soil	CamEd003S	72	03°44.985	010°07.256	3.74975	10.1209
33	Point	34	Cameroon	High Rainfall	Littoral		Edea	Soil	CamEd004S	72	03°44.985	010°07.256	3.74975	10.1209
34	Point	35	Cameroon	High Rainfall	Littoral		Njombe	Soil	CamNj005S	231	04°35.074	009°36.611	4.58457	9.61018
35	Point	36	Cameroon	High Rainfall	Littoral		Njombe	Soil	CamNj006S	89	04°38.845	009°38.493	4.64742	9.64155
36	Point	37	Cameroon	High Rainfall	Littoral		Njombe	Soil	CamNj007S	108	04°35.469	009°39.163	4.59115	9.65272
37	Point	38	Cameroon	High Rainfall	Littoral		Loum	Soil	CamLo008S	277	04°42.546	009°43.156	4.7091	9.71927
38	Point	39	Cameroon	High Rainfall	Littoral		Loum	Soil	CamLo009S	275	04°42.930	009°43.417	4.7155	9.72362
39	Point	40	Cameroon	High Rainfall	Littoral		Loum	Soil	CamLo0010S	271	04°43.521	009°43.568	4.72535	9.72613
40	Point	41	Cameroon	High Rainfall	Littoral		Loum	Soil	CamMBo0011S	1330	04°43.522	009°43.566	4.72537	9.7261
41	Point	42	Cameroon	High Rainfall	Littoral		Mbouroukou	Soil	CamMbo0012S	1115	05°04.685	009°54.125	5.07808	9.90208
42	Point	43	Cameroon	Savannah	West		Bafang	Soil	CamBa0013S	1095	05°08.957	010°08.108	5.14928	10.1351
43	Point	44	Cameroon	Savannah	West		Bafang/Banja	Soil	CamBa0014S	1263	05°16.245	010°13.898	5.27075	10.2316
44	Point	45	Cameroon	Savannah	West		Bandjoun	Soil	CamBan0015S	1527	05°16.245	010°13.898	5.27075	10.2316
45	Point	46	Cameroon	Savannah	West		Bandjoun	Soil	CamBan0016S	1557	05°16.245	010°13.898	5.27075	10.2316
46	Point	47	Cameroon	Savannah	West		Bamoumgoum	Soil	CamBam0017S	1333	05°31.093	010°20.200	5.51822	10.3367
47	Point	48	Cameroon	Savannah	West		Bamoumgoum	Soil	CamBam0018S	1290	05°31.386	010°20.518	5.5231	10.342
48	Point	49	Cameroon	Savannah	West		Foumbot	Soil	CamFo0019S	1096	05°31.657	010°36.908	5.52762	10.6151
49	Point	50	Cameroon	Savannah	West		Foumbot	Soil	CamFo0020S	1078	05°31.166	010°37.244	5.51943	10.6207
50	Point	51	Cameroon	Savannah	Adamawa		Mbankim	Soil	CamMBam0021S	721	05°31.166	010°37.244	5.51943	10.6207
51	Point	52	Cameroon	Savannah	Adamawa		Mbankim	Soil	CamMBam0022S	743	06°02.336	011°23.294	6.03893	11.3882
52	Point	53	Cameroon	Savannah	Adamawa		Banyo	Soil	CamByo0023S	1084	06°45.192	011°48.839	6.7532	11.814
53	Point	54	Cameroon	Savannah	Adamawa		Banyo	Soil	CamByo0024S	1096	06°45.132	011°48.337	6.7522	11.8056
54	Point	55	Cameroon	Savannah	Adamawa		Tibati	Soil	CamTi0025S	887	06°28.038	012°37.062	6.4673	12.6177
55	Point	56	Cameroon	Savannah	Adamawa		Tibati	Soil	CamTi0026S	873	06°29.217	012°35.764	6.48695	12.5961
56	Point	57	Cameroon	Savannah	Adamawa		Tibati	Soil	CamTi0027S	936	06°27.536	013°16.837	6.45893	13.2806
57	Point	58	Cameroon	High Rainfall	East		Longtinbi	Soil	CamLo0028S	669	04°26.530	013°36.955	4.44217	13.6159
58	Point	59	Cameroon	High Rainfall	Center		Ekombitie	Soil	CamEk0029S	674	03°27.662	011°31.342	3.46103	11.5224
59	Point	60	Cameroon	High Rainfall	Center		Ntui	Soil	CamNt0030S	411	04°26.229	011°34.890	4.43715	11.5815
60	Point	1	Gabon	High Rainfall	Ntoum	Estuaire	PK27	Root	GabNt 001R	24	N 02°13.742'	E 011°51.130'	0.279363	10.313
61	Point	2	Gabon	High Rainfall	Ntoum	Estuaire	Ntoum centre	Root	GabNt 002R	8	N 00°22.988'	E 009°45.675'	0.383133	9.76125
62	Point	3	Gabon	High Rainfall	Ntoum	Estuaire	Ntoum cimenterie	Root	GabNt 003R	15	N 00°22.119'	E 009°45.301'	0.36865	9.75502
63	Point	4	Gabon	High Rainfall	Ntoum	Estuaire	Meyang	Root	GabNt 004R	16	N 00°22.734'	E 009°48.133'	0.3789	9.80222
64	Point	5	Gabon	High Rainfall	Ntoum	Estuaire	Ademe	Root	GabNk 005R	37	N 00°22.133'	E 009°55.016'	0.368883	9.91693
65	Point	6	Gabon	High Rainfall	kougueleu	Estuaire	Kougueleu	Root	GabKg 006R	14	N 00°19.185'	E 009°58.149'	0.31975	9.96915
66	Point	7	Gabon	High Rainfall	Kango	Estuaire	Ndouaniang	Root	GabKg 007R	17	N 00°17.916'	E 010°02.378'	0.2986	10.0396
67	Point	8	Gabon	High Rainfall	Kango	Estuaire	Kanko centre	Root	GabKg 008R	22	N 00°11.682'	E 010°05.807'	0.1947	10.0968
68	Point	9	Gabon	High Rainfall	Kango	Estuaire	Ayem Bokoué	Root	GabKg 009R	52	N 00°37.791'	E 010°13.947'	0.62985	10.2325
69	Point	10	Gabon	High Rainfall	Kango	Estuaire	Oyane 3	Root	GabKg 010R	32	N 00°00.167'	E 010°19.325'	0.002783	10.3221
70	Point	11	Gabon	High Rainfall	Kango	Estuaire	Ekouk village	Root	GabKg 011R	73	S 00°07.564'	E 010°20.504'	-0.126067	10.3417
71	Point	12	Gabon	High Rainfall	Kango	Estuaire	Remboué	Root	GabKg 012R	65	S 00°12.529'	E 010°20.974'	-0.208817	10.3496
72	Point	13	Gabon	High Rainfall	Bifoun	Estuaire	Bifoun	Root	GabBf 013R	69	S 00°16.181'	E 010°24.249'	-0.269683	10.4041
73	Point	14	Gabon	High Rainfall	Lambaréné	Moyen Ogooué	Lambaréné	Root	GabLb 014R	38	S 00°43.379'	E 010°20.897'	-0.722983	10.3483
74	Point	15	Gabon	High Rainfall	Fougamou	Moyen Ogooué	yombi	Root	GabFg 015R	85	S 00°23.969'	E 010°37.479'	-0.399483	10.6247
75	Point	16	Gabon	Savannah	Fougamou	Ngounié	Mouramatsegui	Root	GabFg 016R	74	S 01°26.523'	E 010°39.036'	-1.44205	10.6506
76	Point	17	Gabon	Savannah	Fougamou	Ngounié	Moudouma	Root	GabFg 017R	98	S 01°31.945'	E 010°41.194'	-1.53242	10.6866
77	Point	18	Gabon	Savannah	Fougamou	Ngounié	Moulandafouala	Root	GabFg 018R	96	S 01°32.913'	E 010°41.129'	-1.54855	10.6855
78	Point	19	Gabon	Savannah	Fougamou	Ngounié	Moulandafouala2	Root	GabFg 019R	101	S 01°33.634'	E 010°41.203'	-1.56057	10.6867
79	Point	20	Gabon	Savannah	Fougamou	Ngounié	Guidouma	Root	GabFg 020R	107	S 01°36.786'	E 010°41.367'	-1.6131	10.6895
80	Point	21	Gabon	Savannah	Fougamou	Ngounié	Rembo	Root	GabFg 021R	90	S 01°40.570'	E 010°44.555'	-1.67617	10.7426
81	Point	22	Gabon	Savannah	Fougamou	Ngounié	Mboukou	Root	GabFg 022R	108	S 01°42.948'	E 010°48.671'	-1.7158	10.8112
82	Point	23	Gabon	Savannah	Fougamou	Ngounié	Doubou	Root	GabFg 023R	99	S 01°46.219'	E 010°54.674'	-1.77032	10.9112
83	Point	24	Gabon	Savannah	Fougamou	Ngounié	Mougualaba	Root	GabFg 024R	102	S 01°48.756'	E 010°59.061'	-1.8126	10.9843
84	Point	25	Gabon	Savannah	Mouila	Ngounié	yamba	Root	GabFg 025R	86	S 01°50.142'	E 010°58.211'	-1.8357	10.9702
85	Point	26	Gabon	Savannah	Mouila	Ngounié	Mouila (Bavanga)	Root	GabMl 026R	89	S 01°52.577'	E 011°02.337'	-1.87628	11.0389
86	Point	27	Gabon	Savannah	Ndendé	Ngounié	Moulandafouala mouila	Root	GabMl 027R	93	S 01°58.974'	E 011°03.797'	-1.9829	11.0633
87	Point	28	Gabon	Savannah	Ndendé	Ngounié	mbengui	Root	GabNd 028R	94	S 02°02.913'	E 011°08.263'	-2.04855	11.1377
88	Point	29	Gabon	Savannah	Ndendé	Ngounié	Kouanguou	Root	GabNd 029R	93	S 02°04.872'	E 011°09.358'	-2.0812	11.156
89	Point	30	Gabon	Savannah	Ndendé	Ngounié	Sanga	Root	GabNd 030R	114	S 02°09.301'	E 011°09.447'	-2.15502	11.1575
90	Point	31	Gabon	High Rainfall	Ntoum	Estuaire	PK27	soil	GabNt 001S	24	N 02°13.742'	E 011°51.130'	0.433285	10.313
91	Point	32	Gabon	High Rainfall	Ntoum	Estuaire	Ntoum centre	soil	GabNt 002S	8	N 00°22.988'	E 009°45.675'	0.383133	9.76125
92	Point	33	Gabon	High Rainfall	Ntoum	Estuaire	Ntoum cimenterie	soil	GabNt 003S	15	N 00°22.119'	E 009°45.301'	0.36865	9.75502
93	Point	34	Gabon	High Rainfall	Ntoum	Estuaire	Meyang	soil	GabNt 004S	16	N 00°22.734'	E 009°48.133'	0.3789	9.80222
94	Point	35	Gabon	High Rainfall	Ntoum	Estuaire	Ademe	soil	GabNk 005S	37	N 00°22.133'	E 009°55.016'	0.368883	9.91693
95	Point	36	Gabon	High Rainfall	kougueleu	Estuaire	Kougueleu	soil	GabKg 006S	14	N 00°19.185'	E 009°58.149'	0.31975	9.96915
96	Point	37	Gabon	High Rainfall	Kango	Estuaire	Ndouaniang	soil	GabKg 007S	17	N 00°17.916'	E 010°02.378'	0.2986	10.0396
97	Point	38	Gabon	High Rainfall	Kango	Estuaire	Kanko centre	soil	GabKg 008S	22	N 00°11.682'	E 010°05.807'	0.1947	10.0968
98	Point	39	Gabon	High Rainfall	Kango	Estuaire	Ayem Bokoué	soil	GabKg 009S	52	N 00°37.791'	E 010°13.947'	0.62985	10.2325
99	Point	40	Gabon	High Rainfall	Kango	Estuaire	Oyane 3	soil	GabKg 010S	32	N 00°00.167'	E 010°19.325'	0.002783	10.3221
100	Point	41	Gabon	High Rainfall	Kango	Estuaire	Ekouk village	soil	GabKg 011S	73	S 00°07.564'	E 010°20.504'	-0.126	10.3417
101	Point	42	Gabon	High Rainfall	Kango	Estuaire	Remboué	soil	GabKg 012S	65	S 00°12.529'	E 010°20.974'	-0.208817	10.3496
102	Point	43	Gabon	High Rainfall	Bifoun	Estuaire	Bifoun	soil	GabBf 013S	69	S 00°16.181'	E 010°24.249'	-0.269683	10.4041
103	Point	44	Gabon	High Rainfall	Lambaréné	Moyen Ogooué	Lambaréné	soil	GabLb 014S	38	S 00°43.379'	E 010°20.897'	-0.722983	10.3483
104	Point	45	Gabon	High Rainfall	Fougamou	Moyen Ogooué	yombi	soil	GabFg 015S	85	S 00°23.969'	E 010°37.479'	-0.399483	10.6247
105	Point	46	Gabon	Savannah	Fougamou	Ngounié	Mouramatsegui	soil	GabFg 016S	74	S 01°26.523'	E 010°39.036'	-1.44205	10.6506
106	Point	47	Gabon	Savannah	Fougamou	Ngounié	Moudouma	soil	GabFg 017S	98	S 01°31.945'	E 010°41.194'	-1.53242	10.6866
107	Point	48	Gabon	Savannah	Fougamou	Ngounié	Moulandafouala	soil	GabFg 018S	96	S 01°32.913'	E 010°41.129'	-1.54855	10.6855
108	Point	49	Gabon	Savannah	Fougamou	Ngounié	Moulandafouala2	soil	GabFg 019S	101	S 01°33.634'	E 010°41.203'	-1.56057	10.6867
109	Point	50	Gabon	Savannah	Fougamou	Ngounié	Guidouma	soil	GabFg 020S	107	S 01°36.786'	E 010°41.367'	-1.6131	10.6895
110	Point	51	Gabon	Savannah	Fougamou	Ngounié	Rembo	soil	GabFg 021S	90	S 01°40.570'	E 010°44.555'	-1.67617	10.7426
111	Point	52	Gabon	Savannah	Fougamou	Ngounié	Mboukou	soil	GabFg 022S	108	S 01°42.948'	E 010°48.671'	-1.7158	10.8112
112	Point	53	Gabon	Savannah	Fougamou	Ngounié	Doubou	soil	GabFg 023S	99	S 01°46.219'	E 010°54.674'	-1.77032	10.9112
113	Point	54	Gabon	Savannah	Fougamou	Ngounié	Mougualaba	soil	GabFg 024S	102	S 01°48.756'	E 010°59.061'	-1.8126	10.9843
114	Point	55	Gabon	Savannah	Mouila	Ngounié	yamba	soil	GabFg 025S	86	S 01°50.142'	E 010°58.211'	-1.8357	10.9702
115	Point	56	Gabon	Savannah	Mouila	Ngounié	Mouila (Bavanga)	soil	GabMl 026S	89	S 01°52.577'	E 011°02.337'	-1.87628	11.0389
116	Point	57	Gabon	Savannah	Ndendé	Ngounié	Moulandafouala mouila	soil	GabMl 027S	93	S 01°58.974'	E 011°03.797'	-1.9829	11.0633
117	Point	58	Gabon	Savannah	Ndendé	Ngounié	mbengui	soil	GabNd 028S	94	S 02°02.913'	E 011°08.263'	-2.04855	11.1377
118	Point	59	Gabon	Savannah	Ndendé	Ngounié	Kouanguou	soil	GabNd 029S	93	S 02°04.872'	E 011°09.358'	-2.0812	11.156
119	Point	60	Gabon	Savannah	Ndendé	Ngounié	Sanga	soil	GabNd 030S	114	S 02°09.301'	E 011°09.447'	-2.15502	11.1575
120	Point	1	Nigeria	High Rainfall	Delta	Agbor	Agbobi	Soil	NGDEL001A	172	N06.26295°	E006.14407°	6.26295	6.14407
121	Point	2	Nigeria	High Rainfall	Delta	Agbor	Ewuru	Soil	NGDEL002A	180	N06.23915°	E006.15230°	6.23915	6.1523
122	Point	3	Nigeria	High Rainfall	Delta	Agbor	Eyeppan	Soil	NGDEL003A	109	N06.27981°	E006.19389°	6.27981	6.19389
123	Point	4	Nigeria	High Rainfall	Delta	Ika North East	Owa-Ofie	Soil	NGDEL004A	150	N06.20764°	E006.17654°	6.20764	6.17654
124	Point	5	Nigeria	High Rainfall	Imo	Ihi Ala	Amuorka	Soil	NGIMO005A	71	N05.75215°	E006.88005°	5.75215	6.88005
125	Point	6	Nigeria	High Rainfall	Imo	Owerri North	Umuoria-Naze	Soil	NGIMO006A	64	N05.44124°	007.07274°	5.44124	7.07274
126	Point	7	Nigeria	High Rainfall	Imo	Owerri North	Ulakwa	Soil	NGIMO007A	92	N05.40815°	E007.11953°	5.40815	7.11953
127	Point	8	Nigeria	High Rainfall	Imo	Owerri West	Nekede	Soil	NGIMO008A	70	N05.42923°	E007.01754°	5.42923	7.01754
128	Point	9	Nigeria	High Rainfall	Imo	Owerri West	Eziobodo	Soil	NGIMO009A	59	N05.42927°	E007.01753°	5.42927	7.01753
129	Point	10	Nigeria	High Rainfall	Abia	Isi-Ala Ngwa South	Ugba-Umuvo	Soil	NGABIA010A	89	N05.28792°	E007.30532°	5.28792	7.30532
130	Point	11	Nigeria	High Rainfall	Abia	Isi-Ala Ngwa South	Amagbuo	Soil	NGABIA011A	111	N05.33162°	E007.34790°	5.33162	7.3479
131	Point	12	Nigeria	High Rainfall	Abia	Umuhaia North	Undume-Ubekwu	Soil	NGABIA012A	148	N05.50194°	E007.53545°	5.50194	7.53545
132	Point	13	Nigeria	High Rainfall	Abia	Bende	Epele	Soil	NGABIA013A	127	N05.54694°	E007.61046°	5.54694	7.61046
133	Point	14	Nigeria	High Rainfall	Abia	Bende	Agbamuozo	Soil	NGABIA014A	102	N05.55797°	E007.62505°	5.55797	7.62505
134	Point	15	Nigeria	High Rainfall	Akwa Ibom	Ini	Ananamong	Soil	NGAKWA015A	100	N05.46373°	E007.73455°	5.46373	7.73455
135	Point	16	Nigeria	High Rainfall	Akwa Ibom	Ini	Nna-Enin Ikpe	Soil	NGAKWA016A	37	N05.46373°	E007.73454°	5.46373	7.73454
136	Point	17	Nigeria	High Rainfall	Akwa Ibom	Ikono	Ibiaku Atta	Soil	NGAKWA017A	126	N05.30022°	E007.70892°	5.30022	7.70892
137	Point	18	Nigeria	High Rainfall	Akwa Ibom	Ikot Epene	Ute Ikpe	Soil	NGAKWA018A	81	N05.15766°	E007.71752°	5.15766	7.71752
138	Point	19	Nigeria	High Rainfall	Akwa Ibom	Essien Utim	Ukana Ikot Utuwu	Soil	NGAKWA019A	84	N05.13325°	E007.70918°	5.13325	7.70918
139	Point	20	Nigeria	High Rainfall	Akwa Ibom	Essien Utim	Ikot Ufok	Soil	NGAKWA020A	90	N05.11415°	E007.72762°	5.11415	7.72762
140	Point	21	Nigeria	High Rainfall	Akwa Ibom	Itu	Nkimi Itan	Soil	NGAKWA021A	90	N05.14927°	E007.97748°	5.14927	7.97748
141	Point	22	Nigeria	High Rainfall	Akwa Ibom	Itu	Anenetai Itam	Soil	NGAKWA022A	85	N05.14994°	E007.98715°	5.14994	7.98715
142	Point	23	Nigeria	High Rainfall	Cross River	Odukpani	Esukodot	Soil	NGCR023A	14	N05.18923°	E008.20695°	5.18923	8.20695
143	Point	24	Nigeria	High Rainfall	Cross River	Odukpani	Npara-Otop Egbo	Soil	NGCR024A	27	N05.18233°	E008.24917°	5.18233	8.24917
144	Point	25	Nigeria	High Rainfall	Cross River	Odukpani	Npara-Otop Egbo	Soil	NGCR025A	55	N05.15927°	E008.26017°	5.15927	8.26017
145	Point	26	Nigeria	High Rainfall	Cross River	Odukpani	Okoyong	Soil	NGCR026A	17	N05.20002°	E008.28927°	5.20002	8.28927
146	Point	27	Nigeria	High Rainfall	Cross River	Odukpani	Okoyong	Soil	NGCR027A	22	N05.20003°	E008.28294°	5.20003	8.28294
147	Point	28	Nigeria	High Rainfall	Cross River	Calabar Municipal	Ikot Anwatim	Soil	NGCR028A	44	N05.00766°	E008.33271°	5.00766	8.33271
148	Point	29	Nigeria	High Rainfall	Cross River	Calabar Municipal	Ikot Eyo	Soil	NGCR029A	67	N04.99676°	E008.34072°	4.99676	8.34072
149	Point	30	Nigeria	High Rainfall	Rivers	Tai	Kpite	Soil	NGPH030A	21	N04°43.423	E007°18.188	4.72372	7.30313
150	Point	31	Nigeria	High Rainfall	Rivers	Tai	Kpite	Soil	NGPH031A	21	N04°43.421	E007°18.206	4.72368	7.30343
151	Point	32	Nigeria	High Rainfall	Rivers	Tai	Kira	Soil	NGPH032A	26	N04°43.205	E007°15.068	4.72008	7.25113
152	Point	33	Nigeria	High Rainfall	Rivers	Tai	Bara Yira	Soil	NGPH033A	10	N04°44.588	E007°12.754	4.74313	7.21257
153	Point	34	Nigeria	High Rainfall	Rivers	Tai	Bara Yira	Soil	NGPH034A	13	N04°44.616	E007°12.739	4.7436	7.21232
154	Point	35	Nigeria	High Rainfall	Rivers	Ogu Bolo	Ogu Bolo	Soil	NGPH035A	20	N04°43.572	E007°12.476	4.7262	7.20793
155	Point	36	Nigeria	High Rainfall	Rivers	Ogu Bolo	Ogu Bolo	Soil	NGPH036A	21	N04°43.579	E007°12.446	4.72632	7.20743
156	Point	37	Nigeria	High Rainfall	Rivers	Eleme	Alejor	Soil	NGPH037A	13	N04°43.692	E007°09.230	4.7282	7.15383
157	Point	38	Nigeria	High Rainfall	Rivers	Eleme	Alejor	Soil	NGPH038A	17	N04°43.683	E007°09.236	4.72805	7.15393
158	Point	39	Nigeria	High Rainfall	Rivers	Onne	Onne	Soil	NGPH039A	18	N04°43.252	E007°10.507	4.72087	7.17512
159	Point	40	Nigeria	High Rainfall	Rivers	Onne	Onne	Soil	NGPH040A	15	N04°43.210	E007°10.474	4.72017	7.17457
160	Point	41	Nigeria	High Rainfall	Rivers	Onne	Onne	Soil	NGPH041A	20	N04°43.019	E007°10.590	4.71698	7.1765
161	Point	42	Nigeria	High Rainfall	Rivers	Onne	Onne	Soil	NGPH042A	22	N04°43.021	E007°10.565	4.71702	7.17608
162	Point	43	Nigeria	High Rainfall	Rivers	Onne	Onne	Soil	NGPH043A	17	N04°42.982	E007°10.539	4.71637	7.17565
163	Point	44	Nigeria	High Rainfall	Rivers	Onne	Onne	Soil	NGPH044A	22	N04°42.961	E007°10.566	4.71602	7.1761
164	Point	45	Nigeria	High Rainfall	Rivers	Onne	Onne	Soil	NGPH045A	23	N04°42.915	E007°10.609	4.71525	7.17682
165	Point	46	Nigeria	High Rainfall	Rivers	Onne	Onne	Soil	NGPH046A	19	N04°42.837	E007°10.646	4.71395	7.17743
166	Point	47	Nigeria	High Rainfall	Bayelsa	Yenagoa	Yenagoa	Soil	NGBAY047A	11	N05°01.191	E006°23.740	5.01985	6.39567
167	Point	48	Nigeria	High Rainfall	Bayelsa	Yenagoa	Yenagoa	Soil	NGBAY048A	10	N05°01.198	E006°23.759	5.01997	6.39598
168	Point	49	Nigeria	High Rainfall	Delta	Agbor	Agbobi	Root	NGDEL001B	172	N06.26295°	E006.14407°	6.26295	6.14407
169	Point	50	Nigeria	High Rainfall	Delta	Agbor	Ewuru	Root	NGDEL002B	180	N06.23915°	E006.15230°	6.23915	6.1523
170	Point	51	Nigeria	High Rainfall	Delta	Agbor	Eyeppan	Root	NGDEL003B	109	N06.27981°	E006.19389°	6.27981	6.19389
171	Point	52	Nigeria	High Rainfall	Delta	Ika North East	Owa-Ofie	Root	NGDEL004B	150	N06.20764°	E006.17654°	6.20764	6.17654
172	Point	53	Nigeria	High Rainfall	Imo	Ihi Ala	Amuorka	Root	NGIMO005B	71	N05.75215°	E006.88005°	5.75215	6.88005
173	Point	54	Nigeria	High Rainfall	Imo	Owerri North	Umuoria-Naze	Root	NGIMO006B	64	N05.44124°	007.07274°	5.44124	7.07274
174	Point	55	Nigeria	High Rainfall	Imo	Owerri North	Ulakwa	Root	NGIMO007B	92	N05.40815°	E007.11953°	5.40815	7.11953
175	Point	56	Nigeria	High Rainfall	Imo	Owerri West	Nekede	Root	NGIMO008B	70	N05.42923°	E007.01754°	5.42923	7.01754
176	Point	57	Nigeria	High Rainfall	Imo	Owerri West	Eziobodo	Root	NGIMO009B	59	N05.42927°	E007.01753°	5.42927	7.01753
177	Point	58	Nigeria	High Rainfall	Abia	Isi-Ala Ngwa South	Ugba-Umuvo	Root	NGABIA010B	89	N05.28792°	E007.30532°	5.28792	7.30532
178	Point	59	Nigeria	High Rainfall	Abia	Isi-Ala Ngwa South	Amagbuo	Root	NGABIA011B	111	N05.33162°	E007.34790°	5.33162	7.3479
179	Point	60	Nigeria	High Rainfall	Abia	Umuhaia North	Undume-Ubekwu	Root	NGABIA012B	148	N05.50194°	E007.53545°	5.50194	7.53545
180	Point	61	Nigeria	High Rainfall	Abia	Bende	Epele	Root	NGABIA013B	127	N05.54694°	E007.61046°	5.54694	7.61046
181	Point	62	Nigeria	High Rainfall	Abia	Bende	Agbamuozo	Root	NGABIA014B	102	N05.55797°	E007.62505°	5.55797	7.62505
182	Point	63	Nigeria	High Rainfall	Akwa Ibom	Ini	Ananamong	Root	NGAKWA015B	100	N05.46373°	E007.73455°	5.46373	7.73455
183	Point	64	Nigeria	High Rainfall	Akwa Ibom	Ini	Nna-Enin Ikpe	Root	NGAKWA016B	37	N05.46373°	E007.73454°	5.46373	7.73454
184	Point	65	Nigeria	High Rainfall	Akwa Ibom	Ikono	Ibiaku Atta	Root	NGAKWA017B	126	N05.30022°	E007.70892°	5.30022	7.70892
185	Point	66	Nigeria	High Rainfall	Akwa Ibom	Ikot Epene	Ute Ikpe	Root	NGAKWA018B	81	N05.15766°	E007.71752°	5.15766	7.71752
186	Point	67	Nigeria	High Rainfall	Akwa Ibom	Essien Utim	Ukana Ikot Utuwu	Root	NGAKWA019B	84	N05.13325°	E007.70918°	5.13325	7.70918
187	Point	68	Nigeria	High Rainfall	Akwa Ibom	Essien Utim	Ikot Ufok	Root	NGAKWA020B	90	N05.11415°	E007.72762°	5.11415	7.72762
188	Point	69	Nigeria	High Rainfall	Akwa Ibom	Itu	Nkimi Itan	Root	NGAKWA021B	90	N05.14927°	E007.97748°	5.14927	7.97748
189	Point	70	Nigeria	High Rainfall	Akwa Ibom	Itu	Anenetai Itam	Root	NGAKWA022B	85	N05.14994°	E007.98715°	5.14994	7.98715
190	Point	71	Nigeria	High Rainfall	Cross River	Odukpani	Esukodot	Root	NGCR023B	14	N05.18923°	E008.20695°	5.18923	8.20695
191	Point	72	Nigeria	High Rainfall	Cross River	Odukpani	Npara-Otop Egbo	Root	NGCR024B	27	N05.18233°	E008.24917°	5.18233	8.24917
192	Point	73	Nigeria	High Rainfall	Cross River	Odukpani	Npara-Otop Egbo	Root	NGCR025B	55	N05.15927°	E008.26017°	5.15927	8.26017
193	Point	74	Nigeria	High Rainfall	Cross River	Odukpani	Okoyong	Root	NGCR026B	17	N05.20002°	E008.28927°	5.20002	8.28927
194	Point	75	Nigeria	High Rainfall	Cross River	Odukpani	Okoyong	Root	NGCR027B	22	N05.20003°	E008.28294°	5.20003	8.28294
195	Point	76	Nigeria	High Rainfall	Cross River	Calabar Municipal	Ikot Anwatim	Root	NGCR028B	44	N05.00766°	E008.33271°	5.00766	8.33271
196	Point	77	Nigeria	High Rainfall	Cross River	Calabar Municipal	Ikot Eyo	Root	NGCR029B	67	N04.99676°	E008.34072°	4.99676	8.34072
197	Point	78	Nigeria	High Rainfall	Rivers	Tai	Kpite	Root	NGPH030B	21	N04°43.423	E007°18.188	4.72372	7.30313
198	Point	79	Nigeria	High Rainfall	Rivers	Tai	Kpite	Root	NGPH031B	21	N04°43.421	E007°18.206	4.72368	7.30343
199	Point	80	Nigeria	High Rainfall	Rivers	Tai	Kira	Root	NGPH032B	26	N04°43.205	E007°15.068	4.72008	7.25113
200	Point	81	Nigeria	High Rainfall	Rivers	Tai	Bara Yira	Root	NGPH033B	10	N04°44.588	E007°12.754	4.74313	7.21257
201	Point	82	Nigeria	High Rainfall	Rivers	Tai	Bara Yira	Root	NGPH034B	13	N04°44.616	E007°12.739	4.7436	7.21232
202	Point	83	Nigeria	High Rainfall	Rivers	Ogu Bolo	Ogu Bolo	Root	NGPH035B	20	N04°43.572	E007°12.476	4.7262	7.20793
203	Point	84	Nigeria	High Rainfall	Rivers	Ogu Bolo	Ogu Bolo	Root	NGPH036B	21	N04°43.579	E007°12.446	4.72632	7.20743
204	Point	85	Nigeria	High Rainfall	Rivers	Eleme	Alejor	Root	NGPH037B	13	N04°43.692	E007°09.230	4.7282	7.15383
205	Point	86	Nigeria	High Rainfall	Rivers	Eleme	Alejor	Root	NGPH038B	17	N04°43.683	E007°09.236	4.72805	7.15393
206	Point	87	Nigeria	High Rainfall	Rivers	Onne	Onne	Root	NGPH039B	18	N04°43.252	E007°10.507	4.72087	7.17512
207	Point	88	Nigeria	High Rainfall	Rivers	Onne	Onne	Root	NGPH040B	15	N04°43.210	E007°10.474	4.72017	7.17457
208	Point	89	Nigeria	High Rainfall	Rivers	Onne	Onne	Root	NGPH041B	20	N04°43.019	E007°10.590	4.71698	7.1765
209	Point	90	Nigeria	High Rainfall	Rivers	Onne	Onne	Root	NGPH042B	22	N04°43.021	E007°10.565	4.71702	7.17608
210	Point	91	Nigeria	High Rainfall	Rivers	Onne	Onne	Root	NGPH043B	17	N04°42.982	E007°10.539	4.71637	7.17565
211	Point	92	Nigeria	High Rainfall	Rivers	Onne	Onne	Root	NGPH044B	22	N04°42.961	E007°10.566	4.71602	7.1761
212	Point	93	Nigeria	High Rainfall	Rivers	Onne	Onne	Root	NGPH045B	23	N04°42.915	E007°10.609	4.71525	7.17682
213	Point	94	Nigeria	High Rainfall	Rivers	Onne	Onne	Root	NGPH046B	19	N04°42.837	E007°10.646	4.71395	7.17743
214	Point	95	Nigeria	High Rainfall	Bayelsa	Yenagoa	Yenagoa	Root	NGBAY047B	11	N05°01.191	E006°23.740	5.01985	6.39567
215	Point	96	Nigeria	High Rainfall	Bayelsa	Yenagoa	Yenagoa	Root	NGBAY048B	10	N05°01.198	E006°23.759	5.01997	6.39598
216	Point	97	Nigeria	Savannah	ONDO	ILE-OLUJI	OKE-IGBO	Soil	NGONDO001A	754	N07°.08.965ˈ	E004°.45.046ˈ	7.14942	4.75077
217	Point	98	Nigeria	Savannah	ONDO	Ondo west	Iyana Epe	Soil	NGONDO002A	832	N07°.07.489ˈ	E004°.47.479ˈ	7.12482	4.79132
218	Point	99	Nigeria	Savannah	ONDO	Ondo East	Oboto	Soil	NGONDO003A	798	N07°.09.933ˈ	E004°.55.915ˈ	7.16555	4.93192
219	Point	100	Nigeria	Savannah	ONDO	Akure North	Oba-Ile	Soil	NGONDO004A	1110	N07°.15.678ˈ	E005°.13.728ˈ	7.2613	5.2288
220	Point	101	Nigeria	Savannah	ONDO	Emure-Ile	Olutedo	Soil	NGONDO005A	1045	N07°.14.584ˈ	E005°.30.830ˈ	7.24307	5.51383
221	Point	102	Nigeria	Savannah	ONDO	Owo	Isuada	Soil	NGONDO006A	1046	N07°.13.267ˈ	E005°.35.211ˈ	7.22112	5.58685
222	Point	103	Nigeria	Savannah	ONDO	Akoko South_West	Oba Akoko	Soil	NGONDO007A	901	N07°.20.819ˈ	E005°.41.701ˈ	7.34698	5.69502
223	Point	104	Nigeria	Savannah	ONDO	Akoko North West	Ikare Akoko	Soil	NGONDO008A	1561	N07°.31.580ˈ	E005°.43.703ˈ	7.52633	5.72838
224	Point	105	Nigeria	Savannah	Ekiti	Ekiti East	Imesi	Soil	NGEKITI009A	1190	N07°.33.691ˈ	E005°.34.045ˈ	7.56152	5.56742
225	Point	106	Nigeria	Savannah	Ekiti	Ekiti East	Agbado	Soil	NGEKITI010A	1279	N07°.35.580ˈ	E005°.30.581ˈ	7.593	5.50968
226	Point	107	Nigeria	Savannah	Ekiti	Ikole	Ijesa-Isu	Soil	NGEKITI011A	1322	N07°.40.321ˈ	E005°.27.424ˈ	7.67202	5.45707
227	Point	108	Nigeria	Savannah	Ekiti	Ikole	Ikole	Soil	NGEKITI012A	1826	N07°.46.418ˈ	E005°.29816ˈ	7.77363	5.49693
228	Point	109	Nigeria	Savannah	Ekiti	Ado	Ago Kona	Soil	NGEKITI013A	1232	N07°.35.924ˈ	E005°.18.349ˈ	7.59873	5.30582
229	Point	110	Nigeria	Savannah	Ekiti	Ado	Iworoko	Soil	NGEKITI014A	1220	N07°.40.133ˈ	E005°.14.611ˈ	7.66888	5.24352
230	Point	111	Nigeria	Savannah	Ekiti	Ado	Irepodun	Soil	NGEKITI015A	1335	N07°.43.086ˈ	E005°.15.596ˈ	7.7181	5.25993
231	Point	112	Nigeria	Savannah	Ekiti	Ado	Ajebamdele	Soil	NGEKITI016A	1353	N07°.34.630ˈ	E005°.12.800ˈ	7.57717	5.21333
232	Point	113	Nigeria	Savannah	Ekiti	Ekiti West	Aramoko	Soil	NGEKITI017A	1452	N07°.42.573ˈ	E005°.02.818ˈ	7.70955	5.04697
233	Point	114	Nigeria	Savannah	Osun	Ori-Ade	Ijebu-Jesa	Soil	NGOSUN018A	1248	N07°.40.992ˈ	E004°.49.210ˈ	7.6832	4.82017
234	Point	115	Nigeria	Savannah	Osun	Ilesa East	Ilesa	Soil	NGOSUN019A	1238	N07°.37.269ˈ	E004°.44.399ˈ	7.62115	4.73998
235	Point	116	Nigeria	Savannah	Osun	Atakumosa West	Osu	Soil	NGOSUN020A	1083	N07°.35.414ˈ	E004°.38.630ˈ	7.59023	4.64383
236	Point	117	Nigeria	Savannah	Osun	Ife Central	Ife	Soil	NGOSUN021A	883	N07°.31.198ˈ	E004°.34.193ˈ	7.51997	4.56988
237	Point	118	Nigeria	Savannah	Osun	Ife East	Ife	Soil	NGOSUN022A	894	N07°.28.982ˈ	E004°.33.955ˈ	7.48303	4.56592
238	Point	119	Nigeria	Savannah	Osun	Ife Central	Ife	Soil	NGOSUN023A	884	N07°.29.939ˈ	E004°.33.392ˈ	7.49898	4.55653
239	Point	120	Nigeria	Savannah	Osun	Ife North	Asipa	Soil	NGOSUN024A	741	N07°.29.966ˈ	E004°.25.529ˈ	7.49943	4.42548
240	Point	121	Nigeria	Savannah	Osun	Ife North	Ipetumodu	Soil	NGOSUN025A	741	N07°.31.675ˈ	E004°.26.445ˈ	7.52792	4.44075
241	Point	122	Nigeria	Savannah	Osun	Irewole	Ikire	Soil	NGOSUN026A	730	N07°23.136ˈ	E004°.12.330ˈ	7.3856	4.2055
242	Point	123	Nigeria	Savannah	Oyo	Afijio	Fiditi	Soil	NGOYO027A	952	N07°.43.180ˈ	E003°.54.783ˈ	7.71967	3.91305
243	Point	124	Nigeria	Savannah	Oyo	Oyo East	Akunlemu	Soil	NGOYO028A	996	N07°.50.426ˈ	E003°.56.568ˈ	7.84043	3.9428
244	Point	125	Nigeria	Savannah	Oyo	Oyo West	Eleja	Soil	NGOYO029A	787	N07°.52.388ˈ	E003°.52.132ˈ	7.87313	3.86887
245	Point	126	Nigeria	Savannah	Oyo	Oyo West	Egunbiyi	Soil	NGOYO030A	743	N07°.53.648ˈ	E003°.49.707ˈ	7.89413	3.82845
246	Point	127	Nigeria	Savannah	Oyo	Iseyin	Odo-Omu	Soil	NGOYO031A	887	N07°.56.487ˈ	E003°.37.688ˈ	7.94145	3.62813
247	Point	128	Nigeria	Savannah	Oyo	Iseyin West	Iseyin	Soil	NGOYO032A	1000	N07°.58.312ˈ	E003°.35.277ˈ	7.97187	3.58795
248	Point	129	Nigeria	Savannah	Oyo	Iseyin	Iseyin	Soil	NGOYO033A	837	N07°.53.470ˈ	E003°.38.371ˈ	7.89117	3.63952
249	Point	130	Nigeria	Savannah	Oyo	Iseyin	Iseyin	Soil	NGOYO034A	802	N07°.48.351ˈ	E003°.42.816ˈ	7.80585	3.7136
250	Point	131	Nigeria	Savannah	Oyo	Akinyele	Ibadan	Soil	NGOYO035A	871	N07°.37.804ˈ	E003°.50.881ˈ	7.63007	3.84802
251	Point	132	Nigeria	Savannah	ONDO	ILE-OLUJI	OKE-IGBO	Root	NGONDO001B	754	N07°.08.965ˈ	E004°.45.046ˈ	7.14942	4.75077
252	Point	133	Nigeria	Savannah	ONDO	Ondo west	Iyana Epe	Root	NGONDO002B	832	N07°.07.489ˈ	E004°.47.479ˈ	7.12482	4.79132
253	Point	134	Nigeria	Savannah	ONDO	Ondo East	Oboto	Root	NGONDO003B	798	N07°.09.933ˈ	E004°.55.915ˈ	7.16555	4.93192
254	Point	135	Nigeria	Savannah	ONDO	Akure North	Oba-Ile	Root	NGONDO004B	1110	N07°.15.678ˈ	E005°.13.728ˈ	7.2613	5.2288
255	Point	136	Nigeria	Savannah	ONDO	Emure-Ile	Olutedo	Root	NGONDO005B	1045	N07°.14.584ˈ	E005°.30.830ˈ	7.24307	5.51383
256	Point	137	Nigeria	Savannah	ONDO	Owo	Isuada	Root	NGONDO006B	1046	N07°.13.267ˈ	E005°.35.211ˈ	7.22112	5.58685
257	Point	138	Nigeria	Savannah	ONDO	Akoko South_West	Oba Akoko	Root	NGONDO007B	901	N07°.20.819ˈ	E005°.41.701ˈ	7.34698	5.69502
258	Point	139	Nigeria	Savannah	ONDO	Akoko North West	Ikare Akoko	Root	NGONDO008B	1561	N07°.31.580ˈ	E005°.43.703ˈ	7.52633	5.72838
259	Point	140	Nigeria	Savannah	Ekiti	Ekiti East	Imesi	Root	NGEKITI009B	1190	N07°.33.691ˈ	E005°.34.045ˈ	7.56152	5.56742
260	Point	141	Nigeria	Savannah	Ekiti	Ekiti East	Agbado	Root	NGEKITI010B	1279	N07°.35.580ˈ	E005°.30.581ˈ	7.593	5.50968
261	Point	142	Nigeria	Savannah	Ekiti	Ikole	Ijesa-Isu	Root	NGEKITI011B	1322	N07°.40.321ˈ	E005°.27.424ˈ	7.67202	5.45707
262	Point	143	Nigeria	Savannah	Ekiti	Ikole	Ikole	Root	NGEKITI012B	1826	N07°.46.418ˈ	E005°.29816ˈ	7.77363	5.49693
263	Point	144	Nigeria	Savannah	Ekiti	Ado	Ago Kona	Root	NGEKITI013B	1232	N07°.35.924ˈ	E005°.18.349ˈ	7.59873	5.30582
264	Point	145	Nigeria	Savannah	Ekiti	Ado	Iworoko	Root	NGEKITI014B	1220	N07°.40.133ˈ	E005°.14.611ˈ	7.66888	5.24352
265	Point	146	Nigeria	Savannah	Ekiti	Ado	Irepodun	Root	NGEKITI015B	1335	N07°.43.086ˈ	E005°.15.596ˈ	7.7181	5.25993
266	Point	147	Nigeria	Savannah	Ekiti	Ado	Ajebamdele	Root	NGEKITI016B	1353	N07°.34.630ˈ	E005°.12.800ˈ	7.57717	5.21333
267	Point	148	Nigeria	Savannah	Ekiti	Ekiti West	Aramoko	Root	NGEKITI017B	1452	N07°.42.573ˈ	E005°.02.818ˈ	7.70955	5.04697
268	Point	149	Nigeria	Savannah	Osun	Ori-Ade	Ijebu-Jesa	Root	NGOSUN018B	1248	N07°.40.992ˈ	E004°.49.210ˈ	7.6832	4.82017
269	Point	150	Nigeria	Savannah	Osun	Ilesa East	Ilesa	Root	NGOSUN019B	1238	N07°.37.269ˈ	E004°.44.399ˈ	7.62115	4.73998
270	Point	151	Nigeria	Savannah	Osun	Atakumosa West	Osu	Root	NGOSUN020B	1083	N07°.35.414ˈ	E004°.38.630ˈ	7.59023	4.64383
271	Point	152	Nigeria	Savannah	Osun	Ife Central	Ife	Root	NGOSUN021B	883	N07°.31.198ˈ	E004°.34.193ˈ	7.51997	4.56988
272	Point	153	Nigeria	Savannah	Osun	Ife East	Ife	Root	NGOSUN022B	894	N07°.28.982ˈ	E004°.33.955ˈ	7.48303	4.56592
273	Point	154	Nigeria	Savannah	Osun	Ife Central	Ife	Root	NGOSUN023B	884	N07°.29.939ˈ	E004°.33.392ˈ	7.49898	4.55653
274	Point	155	Nigeria	Savannah	Osun	Ife North	Asipa	Root	NGOSUN024B	741	N07°.29.966ˈ	E004°.25.529ˈ	7.49943	4.42548
275	Point	156	Nigeria	Savannah	Osun	Ife North	Ipetumodu	Root	NGOSUN025B	741	N07°.31.675ˈ	E004°.26.445ˈ	7.52792	4.44075
276	Point	157	Nigeria	Savannah	Osun	Irewole	Ikire	Root	NGOSUN026B	730	N07°23.136ˈ	E004°.12.330ˈ	7.3856	4.2055
277	Point	158	Nigeria	Savannah	Oyo	Afijio	Fiditi	Root	NGOYO027B	952	N07°.43.180ˈ	E003°.54.783ˈ	7.71967	3.91305
278	Point	159	Nigeria	Savannah	Oyo	Oyo East	Akunlemu	Root	NGOYO028B	996	N07°.50.426ˈ	E003°.56.568ˈ	7.84043	3.9428
279	Point	160	Nigeria	Savannah	Oyo	Oyo West	Eleja	Root	NGOYO029B	787	N07°.52.388ˈ	E003°.52.132ˈ	7.87313	3.86887
280	Point	161	Nigeria	Savannah	Oyo	Oyo West	Egunbiyi	Root	NGOYO030B	743	N07°.53.648ˈ	E003°.49.707ˈ	7.89413	3.82845
281	Point	162	Nigeria	Savannah	Oyo	Iseyin	Odo-Omu	Root	NGOYO031B	887	N07°.56.487ˈ	E003°.37.688ˈ	7.94145	3.62813
282	Point	163	Nigeria	Savannah	Oyo	Iseyin West	Iseyin	Root	NGOYO032B	1000	N07°.58.312ˈ	E003°.35.277ˈ	7.97187	3.58795
283	Point	164	Nigeria	Savannah	Oyo	Iseyin	Iseyin	Root	NGOYO033B	837	N07°.53.470ˈ	E003°.38.371ˈ	7.89117	3.63952
284	Point	165	Nigeria	Savannah	Oyo	Iseyin	Iseyin	Root	NGOYO034B	802	N07°.48.351ˈ	E003°.42.816ˈ	7.80585	3.7136
285	Point	166	Nigeria	Savannah	Oyo	Akinyele	Ibadan	Root	NGOYO035B	871	N07°.37.804ˈ	E003°.50.881ˈ	7.63007	3.84802
